# Supplementary material for: Impact of inter- and intra-individual variation, sample storage and sampling fraction on human stool microbial community profiles
Source: PeerJ. 2019 Jan 11;7:e6172. doi: 10.7717/peerj.6172 (PMC6330951; doi:10.7717/peerj.6172)
Supplement: Supplemental Information 1 — Table S1: Sample metadata. Table S2: ESVs enriched in preservative medium samples determined using GLM (three subjects combined). Table S3: ESVs enriched in preservative medium samples determined using GLM (subjects analysed separately). Table S4: Effect of storage temperature and duration on stool community composition. Table S5: ESVs enriched/depleted over 24 hours in ambient and chilled stool samples. Table S6: Effect of subsampling stools on community composition. [file peerj-07-6172-s001.xlsx]

## Sheet: Table S1
Table S1: Sample metadata.
	site	subject	subject_visit	storage_groups	norgen	sample_date	days_from_start	time_h
PVd-ST-001a-16SV3	A	A	1	a	n	2017-04-24	0	0
PVd-ST-001b-16SV3	A	A	1	a	n	2017-04-24	0	0
PVd-ST-001c-16SV3	A	A	1	a	n	2017-04-24	0	0
PVd-ST-003a-16SV3	A	A	1	d	y	2017-04-24	0	0
PVd-ST-003b-16SV3	A	A	1	d	y	2017-04-24	0	0
PVd-ST-003c-16SV3	A	A	1	d	y	2017-04-24	0	0
PVd-ST-004a-16SV3	B	A	1	a	n	2017-04-24	0	0
PVd-ST-004b-16SV3	B	A	1	a	n	2017-04-24	0	0
PVd-ST-004c-16SV3	B	A	1	a	n	2017-04-24	0	0
PVd-ST-007a-16SV3	C	A	1	a	n	2017-04-24	0	0
PVd-ST-007b-16SV3	C	A	1	a	n	2017-04-24	0	0
PVd-ST-007c-16SV3	C	A	1	a	n	2017-04-24	0	0
PVd-ST-010a-16SV3	A	A	1	b	n	2017-04-24	0	2
PVd-ST-010b-16SV3	A	A	1	b	n	2017-04-24	0	2
PVd-ST-010c-16SV3	A	A	1	b	n	2017-04-24	0	2
PVd-ST-011a-16SV3	A	A	1	c	n	2017-04-24	0	2
PVd-ST-011b-16SV3	A	A	1	c	n	2017-04-24	0	2
PVd-ST-011c-16SV3	A	A	1	c	n	2017-04-24	0	2
PVd-ST-012a-16SV3	A	A	1	d	y	2017-04-24	0	2
PVd-ST-012b-16SV3	A	A	1	d	y	2017-04-24	0	2
PVd-ST-012c-16SV3	A	A	1	d	y	2017-04-24	0	2
PVd-ST-019a-16SV3	A	A	1	b	n	2017-04-24	0	5
PVd-ST-019b-16SV3	A	A	1	b	n	2017-04-24	0	5
PVd-ST-019c-16SV3	A	A	1	b	n	2017-04-24	0	5
PVd-ST-020a-16SV3	A	A	1	c	n	2017-04-24	0	5
PVd-ST-020b-16SV3	A	A	1	c	n	2017-04-24	0	5
PVd-ST-020c-16SV3	A	A	1	c	n	2017-04-24	0	5
PVd-ST-021a-16SV3	A	A	1	d	y	2017-04-24	0	5
PVd-ST-021b-16SV3	A	A	1	d	y	2017-04-24	0	5
PVd-ST-021c-16SV3	A	A	1	d	y	2017-04-24	0	5
PVd-ST-028a-16SV3	A	A	1	b	n	2017-04-24	0	24
PVd-ST-028b-16SV3	A	A	1	b	n	2017-04-24	0	24
PVd-ST-028c-16SV3	A	A	1	b	n	2017-04-24	0	24
PVd-ST-029a-16SV3	A	A	1	c	n	2017-04-24	0	24
PVd-ST-029b-16SV3	A	A	1	c	n	2017-04-24	0	24
PVd-ST-029c-16SV3	A	A	1	c	n	2017-04-24	0	24
PVd-ST-037a-16SV3	A	A	2	a	n	2017-04-26	2	0
PVd-ST-037b-16SV3	A	A	2	a	n	2017-04-26	2	0
PVd-ST-037c-16SV3	A	A	2	a	n	2017-04-26	2	0
PVd-ST-073a-16SV3	A	A	3	a	n	2017-04-27	3	0
PVd-ST-073b-16SV3	A	A	3	a	n	2017-04-27	3	0
PVd-ST-073c-16SV3	A	A	3	a	n	2017-04-27	3	0
PVd-ST-109a-16SV3	A	A	4	a	n	2017-05-22	28	0
PVd-ST-109b-16SV3	A	A	4	a	n	2017-05-22	28	0
PVd-ST-109c-16SV3	A	A	4	a	n	2017-05-22	28	0
PVd-ST-145a-16SV3	A	A	5	a	n	2017-05-24	30	0
PVd-ST-145b-16SV3	A	A	5	a	n	2017-05-24	30	0
PVd-ST-145c-16SV3	A	A	5	a	n	2017-05-24	30	0
PVd-ST-181a-16SV3	A	A	6	a	n	2017-05-25	31	0
PVd-ST-181b-16SV3	A	A	6	a	n	2017-05-25	31	0
PVd-ST-181c-16SV3	A	A	6	a	n	2017-05-25	31	0
PVd-ST-217a-16SV3	A	A	7	a	n	2017-06-28	65	0
PVd-ST-217b-16SV3	A	A	7	a	n	2017-06-28	65	0
PVd-ST-217c-16SV3	A	A	7	a	n	2017-06-28	65	0
PVd-ST-253a-16SV3	A	A	8	a	n	2017-06-29	66	0
PVd-ST-253b-16SV3	A	A	8	a	n	2017-06-29	66	0
PVd-ST-253c-16SV3	A	A	8	a	n	2017-06-29	66	0
PVd-ST-289a-16SV3	A	A	9	a	n	2017-06-30	67	0
PVd-ST-289b-16SV3	A	A	9	a	n	2017-06-30	67	0
PVd-ST-289c-16SV3	A	A	9	a	n	2017-06-30	67	0
PVd-ST-30a-16SV3	A	A	1	d	y	2017-04-24	0	24
PVd-ST-30b-16SV3	A	A	1	d	y	2017-04-24	0	24
PVd-ST-30c-16SV3	A	A	1	d	y	2017-04-24	0	24
PVd-ST-325a-16SV3	A	B	3	a	n	2017-07-19	7	0
PVd-ST-325b-16SV3	A	B	3	a	n	2017-07-19	7	0
PVd-ST-325c-16SV3	A	B	3	a	n	2017-07-19	7	0
PVd-ST-361a-16SV3	A	B	1	a	n	2017-07-12	0	0
PVd-ST-361b-16SV3	A	B	1	a	n	2017-07-12	0	0
PVd-ST-361c-16SV3	A	B	1	a	n	2017-07-12	0	0
PVd-ST-363a-16SV3	A	B	1	d	y	2017-07-12	0	0
PVd-ST-363b-16SV3	A	B	1	d	y	2017-07-12	0	0
PVd-ST-363c-16SV3	A	B	1	d	y	2017-07-12	0	0
PVd-ST-364a-16SV3	B	B	1	a	n	2017-07-12	0	0
PVd-ST-364b-16SV3	B	B	1	a	n	2017-07-12	0	0
PVd-ST-364c-16SV3	B	B	1	a	n	2017-07-12	0	0
PVd-ST-367a-16SV3	C	B	1	a	n	2017-07-12	0	0
PVd-ST-367b-16SV3	C	B	1	a	n	2017-07-12	0	0
PVd-ST-367c-16SV3	C	B	1	a	n	2017-07-12	0	0
PVd-ST-370a-16SV3	A	B	1	b	n	2017-07-12	0	2
PVd-ST-370b-16SV3	A	B	1	b	n	2017-07-12	0	2
PVd-ST-370c-16SV3	A	B	1	b	n	2017-07-12	0	2
PVd-ST-371a-16SV3	A	B	1	c	n	2017-07-12	0	2
PVd-ST-371b-16SV3	A	B	1	c	n	2017-07-12	0	2
PVd-ST-371c-16SV3	A	B	1	c	n	2017-07-12	0	2
PVd-ST-372a-16SV3	A	B	1	d	y	2017-07-12	0	2
PVd-ST-372b-16SV3	A	B	1	d	y	2017-07-12	0	2
PVd-ST-372c-16SV3	A	B	1	d	y	2017-07-12	0	2
PVd-ST-379a-16SV3	A	B	1	b	n	2017-07-12	0	5
PVd-ST-379b-16SV3	A	B	1	b	n	2017-07-12	0	5
PVd-ST-379c-16SV3	A	B	1	b	n	2017-07-12	0	5
PVd-ST-380a-16SV3	A	B	1	c	n	2017-07-12	0	5
PVd-ST-380b-16SV3	A	B	1	c	n	2017-07-12	0	5
PVd-ST-380c-16SV3	A	B	1	c	n	2017-07-12	0	5
PVd-ST-381a-16SV3	A	B	1	d	y	2017-07-12	0	5
PVd-ST-381b-16SV3	A	B	1	d	y	2017-07-12	0	5
PVd-ST-381c-16SV3	A	B	1	d	y	2017-07-12	0	5
PVd-ST-388a-16SV3	A	B	1	b	n	2017-07-12	0	24
PVd-ST-388b-16SV3	A	B	1	b	n	2017-07-12	0	24
PVd-ST-388c-16SV3	A	B	1	b	n	2017-07-12	0	24
PVd-ST-389a-16SV3	A	B	1	c	n	2017-07-12	0	24
PVd-ST-389b-16SV3	A	B	1	c	n	2017-07-12	0	24
PVd-ST-389c-16SV3	A	B	1	c	n	2017-07-12	0	24
PVd-ST-390a-16SV3	A	B	1	d	y	2017-07-12	0	24
PVd-ST-390b-16SV3	A	B	1	d	y	2017-07-12	0	24
PVd-ST-390c-16SV3	A	B	1	d	y	2017-07-12	0	24
PVd-ST-397a-16SV3	A	B	2	a	n	2017-07-13	1	0
PVd-ST-397b-16SV3	A	B	2	a	n	2017-07-13	1	0
PVd-ST-397c-16SV3	A	B	2	a	n	2017-07-13	1	0
PVd-ST-433a-16SV3	A	C	1	a	n	2017-07-18	0	0
PVd-ST-433b-16SV3	A	C	1	a	n	2017-07-18	0	0
PVd-ST-433c-16SV3	A	C	1	a	n	2017-07-18	0	0
PVd-ST-435a-16SV3	A	C	1	d	y	2017-07-18	0	0
PVd-ST-435b-16SV3	A	C	1	d	y	2017-07-18	0	0
PVd-ST-435c-16SV3	A	C	1	d	y	2017-07-18	0	0
PVd-ST-436a-16SV3	B	C	1	a	n	2017-07-18	0	0
PVd-ST-436b-16SV3	B	C	1	a	n	2017-07-18	0	0
PVd-ST-436c-16SV3	B	C	1	a	n	2017-07-18	0	0
PVd-ST-439a-16SV3	C	C	1	a	n	2017-07-18	0	0
PVd-ST-439b-16SV3	C	C	1	a	n	2017-07-18	0	0
PVd-ST-439c-16SV3	C	C	1	a	n	2017-07-18	0	0
PVd-ST-442a-16SV3	A	C	1	b	n	2017-07-18	0	2
PVd-ST-442b-16SV3	A	C	1	b	n	2017-07-18	0	2
PVd-ST-442c-16SV3	A	C	1	b	n	2017-07-18	0	2
PVd-ST-443a-16SV3	A	C	1	c	n	2017-07-18	0	2
PVd-ST-443b-16SV3	A	C	1	c	n	2017-07-18	0	2
PVd-ST-443c-16SV3	A	C	1	c	n	2017-07-18	0	2
PVd-ST-444a-16SV3	A	C	1	d	y	2017-07-18	0	2
PVd-ST-444b-16SV3	A	C	1	d	y	2017-07-18	0	2
PVd-ST-444c-16SV3	A	C	1	d	y	2017-07-18	0	2
PVd-ST-451a-16SV3	A	C	1	b	n	2017-07-18	0	5
PVd-ST-451b-16SV3	A	C	1	b	n	2017-07-18	0	5
PVd-ST-451c-16SV3	A	C	1	b	n	2017-07-18	0	5
PVd-ST-452a-16SV3	A	C	1	c	n	2017-07-18	0	5
PVd-ST-452b-16SV3	A	C	1	c	n	2017-07-18	0	5
PVd-ST-452c-16SV3	A	C	1	c	n	2017-07-18	0	5
PVd-ST-453a-16SV3	A	C	1	d	y	2017-07-18	0	5
PVd-ST-453b-16SV3	A	C	1	d	y	2017-07-18	0	5
PVd-ST-453c-16SV3	A	C	1	d	y	2017-07-18	0	5
PVd-ST-460a-16SV3	A	C	1	b	n	2017-07-18	0	24
PVd-ST-460b-16SV3	A	C	1	b	n	2017-07-18	0	24
PVd-ST-460c-16SV3	A	C	1	b	n	2017-07-18	0	24
PVd-ST-461a-16SV3	A	C	1	c	n	2017-07-18	0	24
PVd-ST-461b-16SV3	A	C	1	c	n	2017-07-18	0	24
PVd-ST-461c-16SV3	A	C	1	c	n	2017-07-18	0	24
PVd-ST-462a-16SV3	A	C	1	d	y	2017-07-18	0	24
PVd-ST-462b-16SV3	A	C	1	d	y	2017-07-18	0	24
PVd-ST-462c-16SV3	A	C	1	d	y	2017-07-18	0	24
PVd-ST-469a-16SV3	A	C	2	a	n	2017-07-19	1	0
PVd-ST-469b-16SV3	A	C	2	a	n	2017-07-19	1	0
PVd-ST-469c-16SV3	A	C	2	a	n	2017-07-19	1	0
PVd-ST-505a-16SV3	A	C	3	a	n	2017-07-20	2	0
PVd-ST-505b-16SV3	A	C	3	a	n	2017-07-20	2	0
PVd-ST-505c-16SV3	A	C	3	a	n	2017-07-20	2	0
PVd-ST-541a-16SV3	A	C	4	a	n	2017-08-08	21	0
PVd-ST-541b-16SV3	A	C	4	a	n	2017-08-08	21	0
PVd-ST-541c-16SV3	A	C	4	a	n	2017-08-08	21	0
PVd-ST-577a-16SV3	A	C	5	a	n	2017-08-09	22	0
PVd-ST-577b-16SV3	A	C	5	a	n	2017-08-09	22	0
PVd-ST-577c-16SV3	A	C	5	a	n	2017-08-09	22	0
PVd-ST-613a-16SV3	A	C	6	a	n	2017-08-10	23	0
PVd-ST-613b-16SV3	A	C	6	a	n	2017-08-10	23	0
PVd-ST-613c-16SV3	A	C	6	a	n	2017-08-10	23	0
PVd-ST-649a-16SV3	A	B	4	a	n	2017-08-29	48	0
PVd-ST-649b-16SV3	A	B	4	a	n	2017-08-29	48	0
PVd-ST-649c-16SV3	A	B	4	a	n	2017-08-29	48	0
PVd-ST-685a-16SV3	A	B	5	a	n	2017-08-31	50	0
PVd-ST-685b-16SV3	A	B	5	a	n	2017-08-31	50	0
PVd-ST-685c-16SV3	A	B	5	a	n	2017-08-31	50	0
PVd-ST-721a-16SV3	A	B	6	a	n	2017-09-01	51	0
PVd-ST-721b-16SV3	A	B	6	a	n	2017-09-01	51	0
PVd-ST-721c-16SV3	A	B	6	a	n	2017-09-01	51	0
PVd-ST-757a-16SV3	A	C	7	a	n	2017-09-12	56	0
PVd-ST-757b-16SV3	A	C	7	a	n	2017-09-12	56	0
PVd-ST-757c-16SV3	A	C	7	a	n	2017-09-12	56	0
PVd-ST-793a-16SV3	A	C	8	a	n	2017-09-13	57	0
PVd-ST-793b-16SV3	A	C	8	a	n	2017-09-13	57	0
PVd-ST-793c-16SV3	A	C	8	a	n	2017-09-13	57	0
PVd-ST-829a-16SV3	A	C	9	a	n	2017-09-14	58	0
PVd-ST-829b-16SV3	A	C	9	a	n	2017-09-14	58	0
PVd-ST-829c-16SV3	A	C	9	a	n	2017-09-14	58	0
PVd-ST-865a-16SV3	A	B	7	a	n	2017-09-19	69	0
PVd-ST-865b-16SV3	A	B	7	a	n	2017-09-19	69	0
PVd-ST-865c-16SV3	A	B	7	a	n	2017-09-19	69	0
PVd-ST-901a-16SV3	A	B	8	a	n	2017-09-20	70	0
PVd-ST-901b-16SV3	A	B	8	a	n	2017-09-20	70	0
PVd-ST-901c-16SV3	A	B	8	a	n	2017-09-20	70	0
PVd-ST-937a-16SV3	A	B	9	a	n	2017-09-22	72	0
PVd-ST-937b-16SV3	A	B	9	a	n	2017-09-22	72	0
PVd-ST-937c-16SV3	A	B	9	a	n	2017-09-22	72	0

## Sheet: Table S2
Table S2: ESVs enriched in preservative medium samples determined using GLM (three subjects combined).
	Relative abundance (%)
ESV ID	No preservation buffer	with preservation buffer	supported by SPLSDA	taxonomy
6	0.112129	0.289926	ü	k__Bacteria; p__Actinobacteria; c__Actinobacteria; o__Bifidobacteriales; f__Bifidobacteriaceae; g__Bifidobacterium; Ambiguous_taxa
73	0.483024	0.636844	ü	k__Bacteria; p__Bacteroidetes; c__Bacteroidia; o__Bacteroidales; f__Bacteroidaceae; g__Bacteroides; s__uncultured organism
91	0.108597	0.220557	ü	k__Bacteria; p__Bacteroidetes; c__Bacteroidia; o__Bacteroidales; f__Porphyromonadaceae; g__Parabacteroides
107	0.0349074	0.205738	ü	k__Bacteria; p__Bacteroidetes; c__Bacteroidia; o__Bacteroidales; f__Prevotellaceae; g__Prevotella 9; s__uncultured bacterium
105	0.312872	0.831002	ü	k__Bacteria; p__Bacteroidetes; c__Bacteroidia; o__Bacteroidales; f__Prevotellaceae; g__Prevotella 9; s__uncultured bacterium
108	0	0.0984428	ü	k__Bacteria; p__Bacteroidetes; c__Bacteroidia; o__Bacteroidales; f__Prevotellaceae; g__Prevotella 9; s__uncultured bacterium
146	0.0023538	0.0408025	ü	k__Bacteria; p__Firmicutes; c__Bacilli; o__Lactobacillales; f__Streptococcaceae; g__Streptococcus
178	0	0.0130155	ü	k__Bacteria; p__Firmicutes; c__Clostridia; o__Clostridiales; f__Family XIII; g__Family XIII AD3011 group; s__uncultured bacterium
184	0.0177744	0.362299	ü	k__Bacteria; p__Firmicutes; c__Clostridia; o__Clostridiales; f__Lachnospiraceae
186	0	0.051598	ü	k__Bacteria; p__Firmicutes; c__Clostridia; o__Clostridiales; f__Lachnospiraceae
204	2.30301	3.58359	ü	k__Bacteria; p__Firmicutes; c__Clostridia; o__Clostridiales; f__Lachnospiraceae; g__[Eubacterium] rectale group
233	0	0.0327991	ü	k__Bacteria; p__Firmicutes; c__Clostridia; o__Clostridiales; f__Lachnospiraceae; g__Coprococcus 2; s__uncultured bacterium
238	0.431068	0.945848	ü	k__Bacteria; p__Firmicutes; c__Clostridia; o__Clostridiales; f__Lachnospiraceae; g__Lachnoclostridium
240	0.747903	1.79906	ü	k__Bacteria; p__Firmicutes; c__Clostridia; o__Clostridiales; f__Lachnospiraceae; g__Lachnoclostridium; s__uncultured organism
241	0.0058789	0.0622855	ü	k__Bacteria; p__Firmicutes; c__Clostridia; o__Clostridiales; f__Lachnospiraceae; g__Lachnoclostridium; s__uncultured organism
247	0	0.135005	ü	k__Bacteria; p__Firmicutes; c__Clostridia; o__Clostridiales; f__Lachnospiraceae; g__Lachnospira; s__uncultured bacterium
256	0.164218	0.247896	ü	k__Bacteria; p__Firmicutes; c__Clostridia; o__Clostridiales; f__Lachnospiraceae; g__Lachnospiraceae ND3007 group; s__uncultured bacterium
259	0.00830298	0.143337	ü	k__Bacteria; p__Firmicutes; c__Clostridia; o__Clostridiales; f__Lachnospiraceae; g__Lachnospiraceae NK4A136 group; s__uncultured organism
261	0.0289842	0.1863	ü	k__Bacteria; p__Firmicutes; c__Clostridia; o__Clostridiales; f__Lachnospiraceae; g__Lachnospiraceae UCG-004
263	0	0.032219	ü	k__Bacteria; p__Firmicutes; c__Clostridia; o__Clostridiales; f__Lachnospiraceae; g__Lachnospiraceae UCG-010; s__uncultured bacterium
270	0.00273135	0.0579982	ü	k__Bacteria; p__Firmicutes; c__Clostridia; o__Clostridiales; f__Lachnospiraceae; g__Tyzzerella 3; s__uncultured bacterium
305	9.71999	10.257	ü	k__Bacteria; p__Firmicutes; c__Clostridia; o__Clostridiales; f__Ruminococcaceae; g__Faecalibacterium
313	0	0.0782523	ü	k__Bacteria; p__Firmicutes; c__Clostridia; o__Clostridiales; f__Ruminococcaceae; g__Flavonifractor; s__uncultured bacterium
312	0.00327761	0.0640309	ü	k__Bacteria; p__Firmicutes; c__Clostridia; o__Clostridiales; f__Ruminococcaceae; g__Flavonifractor; s__uncultured bacterium
324	0.0018834	0.121096	ü	k__Bacteria; p__Firmicutes; c__Clostridia; o__Clostridiales; f__Ruminococcaceae; g__Ruminococcaceae NK4A214 group; s__uncultured bacterium
333	0	0.0528055	ü	k__Bacteria; p__Firmicutes; c__Clostridia; o__Clostridiales; f__Ruminococcaceae; g__Ruminococcaceae UCG-002; s__uncultured bacterium
336	0.0193795	0.233869	ü	k__Bacteria; p__Firmicutes; c__Clostridia; o__Clostridiales; f__Ruminococcaceae; g__Ruminococcaceae UCG-003; s__uncultured bacterium
341	0.0860786	0.52319	ü	k__Bacteria; p__Firmicutes; c__Clostridia; o__Clostridiales; f__Ruminococcaceae; g__Ruminococcaceae UCG-005; s__uncultured bacterium
346	0	0.0222523	ü	k__Bacteria; p__Firmicutes; c__Clostridia; o__Clostridiales; f__Ruminococcaceae; g__Ruminococcaceae UCG-010
352	0.0624151	0.140317	ü	k__Bacteria; p__Firmicutes; c__Clostridia; o__Clostridiales; f__Ruminococcaceae; g__Ruminococcaceae UCG-014
358	0.0373072	0.204599	ü	k__Bacteria; p__Firmicutes; c__Clostridia; o__Clostridiales; f__Ruminococcaceae; g__Ruminococcus 1
359	0.0220026	0.0791586	ü	k__Bacteria; p__Firmicutes; c__Clostridia; o__Clostridiales; f__Ruminococcaceae; g__Ruminococcus 1
372	0	0.0292115	ü	k__Bacteria; p__Firmicutes; c__Clostridia; o__Clostridiales; f__Ruminococcaceae; g__uncultured; s__uncultured rumen bacterium
381	0.0199415	0.226231	ü	k__Bacteria; p__Firmicutes; c__Negativicutes; o__Selenomonadales; f__Acidaminococcaceae; g__Phascolarctobacterium; Ambiguous_taxa
383	0.219644	1.14523	ü	k__Bacteria; p__Firmicutes; c__Negativicutes; o__Selenomonadales; f__Veillonellaceae; g__Dialister; s__uncultured bacterium
414	0.113364	0.203803	ü	k__Bacteria; p__Proteobacteria; c__Deltaproteobacteria; o__Desulfovibrionales; f__Desulfovibrionaceae; g__Bilophila; s__uncultured bacterium
416	0.0790947	0.278486	ü	k__Bacteria; p__Proteobacteria; c__Deltaproteobacteria; o__Desulfovibrionales; f__Desulfovibrionaceae; g__Desulfovibrio
2	0.180883	0.0460893		k__Bacteria; p__Actinobacteria; c__Actinobacteria; o__Bifidobacteriales; f__Bifidobacteriaceae; g__Bifidobacterium
89	1.20891	1.1709		k__Bacteria; p__Bacteroidetes; c__Bacteroidia; o__Bacteroidales; f__Porphyromonadaceae; g__Parabacteroides
104	6.73099	6.99401		k__Bacteria; p__Bacteroidetes; c__Bacteroidia; o__Bacteroidales; f__Prevotellaceae; g__Prevotella 9; s__uncultured bacterium
138	0.710987	0.847437		k__Bacteria; p__Bacteroidetes; c__Bacteroidia; o__Bacteroidales; f__Rikenellaceae; g__Alistipes; s__uncultured Alistipes sp.
176	1.43618	0.436303		k__Bacteria; p__Firmicutes; c__Clostridia; o__Clostridiales; f__Clostridiaceae 1; g__Clostridium sensu stricto 1; s__uncultured organism
210	0.553179	0.0291059		k__Bacteria; p__Firmicutes; c__Clostridia; o__Clostridiales; f__Lachnospiraceae; g__[Eubacterium] ventriosum group
223	2.86261	1.55988		k__Bacteria; p__Firmicutes; c__Clostridia; o__Clostridiales; f__Lachnospiraceae; g__Blautia
245	0.67234	1.24501		k__Bacteria; p__Firmicutes; c__Clostridia; o__Clostridiales; f__Lachnospiraceae; g__Lachnospira; s__uncultured bacterium
268	1.39593	1.76813		k__Bacteria; p__Firmicutes; c__Clostridia; o__Clostridiales; f__Lachnospiraceae; g__Roseburia; s__uncultured organism
284	1.9316	0.561277		k__Bacteria; p__Firmicutes; c__Clostridia; o__Clostridiales; f__Ruminococcaceae; g__[Eubacterium] coprostanoligenes group
306	3.62298	3.57314		k__Bacteria; p__Firmicutes; c__Clostridia; o__Clostridiales; f__Ruminococcaceae; g__Faecalibacterium
307	1.6874	2.15727		k__Bacteria; p__Firmicutes; c__Clostridia; o__Clostridiales; f__Ruminococcaceae; g__Faecalibacterium
327	0.198296	0.420682		k__Bacteria; p__Firmicutes; c__Clostridia; o__Clostridiales; f__Ruminococcaceae; g__Ruminococcaceae UCG-002
367	0.150162	0.250407		k__Bacteria; p__Firmicutes; c__Clostridia; o__Clostridiales; f__Ruminococcaceae; g__Subdoligranulum; s__uncultured bacterium

## Sheet: Table S3
Table S3: ESVs enriched in preservative medium samples determined using GLM (subjects analysed separately)
Subject A			average relative abundance (%)						relative abundance (%)						relative abundance (%)
ESV ID	BH p-val	taxonomy	No preservation buffer	with preservation buffer
240	1.06564e-05	k__Bacteria; p__Firmicutes; c__Clostridia; o__Clostridiales; f__Lachnospiraceae; g__Lachnoclostridium; s__uncultured organism	0.0308174	0.59106
358	4.17472e-05	k__Bacteria; p__Firmicutes; c__Clostridia; o__Clostridiales; f__Ruminococcaceae; g__Ruminococcus 1	0.111922	0.613798
176	0.000216988	k__Bacteria; p__Firmicutes; c__Clostridia; o__Clostridiales; f__Clostridiaceae 1; g__Clostridium sensu stricto 1; s__uncultured organism	4.30855	1.30891
184	0.000513312	k__Bacteria; p__Firmicutes; c__Clostridia; o__Clostridiales; f__Lachnospiraceae	0	0.377706
333	0.00405543	k__Bacteria; p__Firmicutes; c__Clostridia; o__Clostridiales; f__Ruminococcaceae; g__Ruminococcaceae UCG-002; s__uncultured bacterium	0	0.158416
268	0.00407279	k__Bacteria; p__Firmicutes; c__Clostridia; o__Clostridiales; f__Lachnospiraceae; g__Roseburia; s__uncultured organism	0.47	2.34049
186	0.0159946	k__Bacteria; p__Firmicutes; c__Clostridia; o__Clostridiales; f__Lachnospiraceae	0	0.154794
247	0.0159946	k__Bacteria; p__Firmicutes; c__Clostridia; o__Clostridiales; f__Lachnospiraceae; g__Lachnospira; s__uncultured bacterium	0	0.405015
270	0.0159946	k__Bacteria; p__Firmicutes; c__Clostridia; o__Clostridiales; f__Lachnospiraceae; g__Tyzzerella 3; s__uncultured bacterium	0.00819404	0.173995
383	0.0159946	k__Bacteria; p__Firmicutes; c__Negativicutes; o__Selenomonadales; f__Veillonellaceae; g__Dialister; s__uncultured bacterium	0.256463	0.917024
6	0.0399735	k__Bacteria; p__Actinobacteria; c__Actinobacteria; o__Bifidobacteriales; f__Bifidobacteriaceae; g__Bifidobacterium; Ambiguous_taxa	0.336388	0.869778
Subject B			average relative abundance (%)
ESV ID	BH p-val	taxonomy	No preservation buffer	with preservation buffer
381	3.00707e-12	k__Bacteria; p__Firmicutes; c__Negativicutes; o__Selenomonadales; f__Acidaminococcaceae; g__Phascolarctobacterium; Ambiguous_taxa	0.0598244	0.678693
223	1.61442e-10	k__Bacteria; p__Firmicutes; c__Clostridia; o__Clostridiales; f__Lachnospiraceae; g__Blautia	3.75753	1.29691
336	7.19662e-10	k__Bacteria; p__Firmicutes; c__Clostridia; o__Clostridiales; f__Ruminococcaceae; g__Ruminococcaceae UCG-003; s__uncultured bacterium	0.0531353	0.560597
306	9.13821e-09	k__Bacteria; p__Firmicutes; c__Clostridia; o__Clostridiales; f__Ruminococcaceae; g__Faecalibacterium	0	0.806249
383	3.08528e-08	k__Bacteria; p__Firmicutes; c__Negativicutes; o__Selenomonadales; f__Veillonellaceae; g__Dialister; s__uncultured bacterium	0.402468	2.51867
284	6.32529e-08	k__Bacteria; p__Firmicutes; c__Clostridia; o__Clostridiales; f__Ruminococcaceae; g__[Eubacterium] coprostanoligenes group	5.7948	1.68383
324	8.90845e-08	k__Bacteria; p__Firmicutes; c__Clostridia; o__Clostridiales; f__Ruminococcaceae; g__Ruminococcaceae NK4A214 group; s__uncultured bacterium	0.0056502	0.363288
238	5.98007e-07	k__Bacteria; p__Firmicutes; c__Clostridia; o__Clostridiales; f__Lachnospiraceae; g__Lachnoclostridium	0	0.473671
184	1.02265e-06	k__Bacteria; p__Firmicutes; c__Clostridia; o__Clostridiales; f__Lachnospiraceae	0.0037668	0.45021
236	1.05604e-06	k__Bacteria; p__Firmicutes; c__Clostridia; o__Clostridiales; f__Lachnospiraceae; g__Dorea; s__uncultured bacterium	1.34135	0.434531
107	1.72693e-06	k__Bacteria; p__Bacteroidetes; c__Bacteroidia; o__Bacteroidales; f__Prevotellaceae; g__Prevotella 9; s__uncultured bacterium	0.104722	0.617215
416	3.53942e-06	k__Bacteria; p__Proteobacteria; c__Deltaproteobacteria; o__Desulfovibrionales; f__Desulfovibrionaceae; g__Desulfovibrio	0.237284	0.835458
259	5.08192e-06	k__Bacteria; p__Firmicutes; c__Clostridia; o__Clostridiales; f__Lachnospiraceae; g__Lachnospiraceae NK4A136 group; s__uncultured organism	0.0249089	0.275493
341	9.97767e-06	k__Bacteria; p__Firmicutes; c__Clostridia; o__Clostridiales; f__Ruminococcaceae; g__Ruminococcaceae UCG-005; s__uncultured bacterium	0.258236	1.56957
414	1.79771e-05	k__Bacteria; p__Proteobacteria; c__Deltaproteobacteria; o__Desulfovibrionales; f__Desulfovibrionaceae; g__Bilophila; s__uncultured bacterium	0	0.149532
261	6.15294e-05	k__Bacteria; p__Firmicutes; c__Clostridia; o__Clostridiales; f__Lachnospiraceae; g__Lachnospiraceae UCG-004	0.00785307	0.290187
219	0.000112436	k__Bacteria; p__Firmicutes; c__Clostridia; o__Clostridiales; f__Lachnospiraceae; g__Anaerostipes	1.977	0.672522
73	0.000181088	k__Bacteria; p__Bacteroidetes; c__Bacteroidia; o__Bacteroidales; f__Bacteroidaceae; g__Bacteroides; s__uncultured organism	0.462412	1.3285
352	0.000756824	k__Bacteria; p__Firmicutes; c__Clostridia; o__Clostridiales; f__Ruminococcaceae; g__Ruminococcaceae UCG-014	0.187245	0.420951
307	0.000968708	k__Bacteria; p__Firmicutes; c__Clostridia; o__Clostridiales; f__Ruminococcaceae; g__Faecalibacterium	0.580506	1.47079
105	0.000981899	k__Bacteria; p__Bacteroidetes; c__Bacteroidia; o__Bacteroidales; f__Prevotellaceae; g__Prevotella 9; s__uncultured bacterium	0.938616	2.49301
327	0.000997433	k__Bacteria; p__Firmicutes; c__Clostridia; o__Clostridiales; f__Ruminococcaceae; g__Ruminococcaceae UCG-002	0.594889	1.26205
305	0.00115374	k__Bacteria; p__Firmicutes; c__Clostridia; o__Clostridiales; f__Ruminococcaceae; g__Faecalibacterium	5.76058	6.37851
372	0.00149998	k__Bacteria; p__Firmicutes; c__Clostridia; o__Clostridiales; f__Ruminococcaceae; g__uncultured; s__uncultured rumen bacterium	0	0.0876346
91	0.00207583	k__Bacteria; p__Bacteroidetes; c__Bacteroidia; o__Bacteroidales; f__Porphyromonadaceae; g__Parabacteroides	0.325791	0.661672
146	0.00610551	k__Bacteria; p__Firmicutes; c__Bacilli; o__Lactobacillales; f__Streptococcaceae; g__Streptococcus	0.0070614	0.122408
245	0.00772059	k__Bacteria; p__Firmicutes; c__Clostridia; o__Clostridiales; f__Lachnospiraceae; g__Lachnospira; s__uncultured bacterium	0.0290278	0.198834
108	0.00838786	k__Bacteria; p__Bacteroidetes; c__Bacteroidia; o__Bacteroidales; f__Prevotellaceae; g__Prevotella 9; s__uncultured bacterium	0	0.295328
204	0.00838786	k__Bacteria; p__Firmicutes; c__Clostridia; o__Clostridiales; f__Lachnospiraceae; g__[Eubacterium] rectale group	1.39216	2.73395
346	0.00838786	k__Bacteria; p__Firmicutes; c__Clostridia; o__Clostridiales; f__Ruminococcaceae; g__Ruminococcaceae UCG-010	0	0.0667568
178	0.00866455	k__Bacteria; p__Firmicutes; c__Clostridia; o__Clostridiales; f__Family XIII; g__Family XIII AD3011 group; s__uncultured bacterium	0	0.0390466
233	0.00975723	k__Bacteria; p__Firmicutes; c__Clostridia; o__Clostridiales; f__Lachnospiraceae; g__Coprococcus 2; s__uncultured bacterium	0	0.0983972
359	0.0101124	k__Bacteria; p__Firmicutes; c__Clostridia; o__Clostridiales; f__Ruminococcaceae; g__Ruminococcus 1	0.0660079	0.237476
433	0.0124379	k__Bacteria; p__Proteobacteria; c__Gammaproteobacteria; o__Enterobacteriales; f__Enterobacteriaceae; g__Escherichia-Shigella	0.682127	1.03442
367	0.013289	k__Bacteria; p__Firmicutes; c__Clostridia; o__Clostridiales; f__Ruminococcaceae; g__Subdoligranulum; s__uncultured bacterium	0.450486	0.751221
104	0.0141114	k__Bacteria; p__Bacteroidetes; c__Bacteroidia; o__Bacteroidales; f__Prevotellaceae; g__Prevotella 9; s__uncultured bacterium	20.193	20.982
2	0.0314944	k__Bacteria; p__Actinobacteria; c__Actinobacteria; o__Bifidobacteriales; f__Bifidobacteriaceae; g__Bifidobacterium	0.542649	0.138268
164	0.0349121	k__Bacteria; p__Firmicutes; c__Clostridia; o__Clostridiales; f__Christensenellaceae; g__Christensenellaceae R-7 group; s__uncultured bacterium	0.0122421	0.145494
240	0.0349121	k__Bacteria; p__Firmicutes; c__Clostridia; o__Clostridiales; f__Lachnospiraceae; g__Lachnoclostridium; s__uncultured organism	0	0.135643
241	0.0349121	k__Bacteria; p__Firmicutes; c__Clostridia; o__Clostridiales; f__Lachnospiraceae; g__Lachnoclostridium; s__uncultured organism	0	0.106714
265	0.0349121	k__Bacteria; p__Firmicutes; c__Clostridia; o__Clostridiales; f__Lachnospiraceae; g__Roseburia	0	0.0784256
386	0.0349121	k__Bacteria; p__Firmicutes; c__Negativicutes; o__Selenomonadales; f__Veillonellaceae; g__Veillonella	0	0.0654155
109	0.0389032	k__Bacteria; p__Bacteroidetes; c__Bacteroidia; o__Bacteroidales; f__Prevotellaceae; g__Prevotella 9; s__uncultured bacterium	0.0215959	0.241377
Subject C			average relative abundance (%)
ESV ID	BH p-val	taxonomy	No preservation buffer	with preservation buffer
210	4.46419e-17	k__Bacteria; p__Firmicutes; c__Clostridia; o__Clostridiales; f__Lachnospiraceae; g__[Eubacterium] ventriosum group	1.65954	0.0659625
240	4.89839e-08	k__Bacteria; p__Firmicutes; c__Clostridia; o__Clostridiales; f__Lachnospiraceae; g__Lachnoclostridium; s__uncultured organism	2.21289	4.67047
245	2.79977e-05	k__Bacteria; p__Firmicutes; c__Clostridia; o__Clostridiales; f__Lachnospiraceae; g__Lachnospira; s__uncultured bacterium	1.98799	3.53618
313	0.000389501	k__Bacteria; p__Firmicutes; c__Clostridia; o__Clostridiales; f__Ruminococcaceae; g__Flavonifractor; s__uncultured bacterium	0	0.234757
336	0.00147301	k__Bacteria; p__Firmicutes; c__Clostridia; o__Clostridiales; f__Ruminococcaceae; g__Ruminococcaceae UCG-003; s__uncultured bacterium	0.00500331	0.14101
376	0.0179644	k__Bacteria; p__Firmicutes; c__Erysipelotrichia; o__Erysipelotrichales; f__Erysipelotrichaceae; g__Erysipelotrichaceae UCG-003; s__uncultured bacterium	3.34754	2.15941
223	0.0193401	k__Bacteria; p__Firmicutes; c__Clostridia; o__Clostridiales; f__Lachnospiraceae; g__Blautia	3.63424	2.55942
1. ESV IDs shaded red indicate enrichment in two or more subjects.

## Sheet: Table S4
Table S4. Effect of storage temperature and duration on stool community composition.
	Ambient temperature								Chilled
	Subject A, ambient								Subject A, chilled
		degrees of freedom	Sums of squares	F model	R2	P value				degrees of freedom	Sums of squares	F model	R2	P value
	2h	1	117.01	0.96685	0.08816	0.4659			2h	1	156.7	1.2232	0.10899	0.2106
	Residuals	10	1210.18	0.91184					Residuals	10	1281.1	0.89101
		degrees of freedom	Sums of squares	F model	R2	P value				degrees of freedom	Sums of squares	F model	R2	P value
	5h	1	145.04	1.1633	0.1042	0.2713			5h	1	150.72	1.1654	0.10438	0.2609
	Residuals	10	1246.8	0.8958					Residuals	10	1293.27	0.89562
		degrees of freedom	Sums of squares	F model	R2	P value				degrees of freedom	Sums of squares	F model	R2	P value
	24h	1	134.66	1.1168	0.10046	0.2861			24h	1	129.25	1.0413	0.09431	0.3503
	Residuals	10	1205.76	0.89954					Residuals	10	1241.22	0.90569
	Subject B, ambient								Subject B, chilled
		degrees of freedom	Sums of squares	F model	R2	P value				degrees of freedom	Sums of squares	F model	R2	P value
	2h	1	208.15	1.0989	0.09901	0.3455			2h	1	209.7	1.1632	0.1042	0.2741
	Residuals	10	1894.16	0.90099					Residuals	10	1802.7	0.8958
		degrees of freedom	Sums of squares	F model	R2	P value				degrees of freedom	Sums of squares	F model	R2	P value
	5h	1	367.12	1.9602	0.16389	0.004999			5h	1	375.19	1.9713	0.16467	0.005199
	Residuals	10	1872.88	0.83611					Residuals	10	1903.21	0.83533
		degrees of freedom	Sums of squares	F model	R2	P value				degrees of freedom	Sums of squares	F model	R2	P value
	24h	1	518.72	2.848	0.22167	0.003199			24h	1	475.82	2.5165	0.20106	0.004999
	Residuals	10	1821.32	0.77833					Residuals	10	1890.77	0.79894
	Subject C, ambient								Subject C, chilled
		degrees of freedom	Sums of squares	F model	R2	P value				degrees of freedom	Sums of squares	F model	R2	P value
	2h	1	92.21	0.8928	0.08196	0.5893			2h	1	90.87	0.8433	0.07777	0.7105
	Residuals	10	1032.87	0.91804					Residuals	10	1077.58	0.92223
		degrees of freedom	Sums of squares	F model	R2	P value				degrees of freedom	Sums of squares	F model	R2	P value
	5h	1	111.52	1.0359	0.09386	0.4213			5h	1	110.35	1.0164	0.09227	0.4047
	Residuals	10	1076.57	0.90614					Residuals	10	1085.69	0.90773
		degrees of freedom	Sums of squares	F model	R2	P value				degrees of freedom	Sums of squares	F model	R2	P value
	24h	1	118.64	1.1126	0.10012	0.3013			24h	1	123.55	1.1295	0.10148	0.3243
	Residuals	10	1066.35	0.89988					Residuals	10	1093.89	0.89852

## Sheet: Table S5
Table S5. ESVs enriched/depleted over 24 hours in ambient and chilled stool samples.
	orange shading indicates ESVs that were significantly enriched over the 24 hour duration in one or more subjects determined using generalised linear models (GLMs)
	blue shading indicates ESVs that were significantly depleted over the 24 hour duration in one or more subjects determined using generalised linear models (GLMs)
	red shading indicates ESVs that showed enrichment and depletion in one or more subjects over the 24 hour duration determined using generalised linear models (GLMs)
	average relative abundance (%)
	Ambient												Chilled
	Subject A				Subject B				Subject C				Subject A				Subject B				Subject C
ESV ID	0h	2h	5h	24h	0h	2h	5h	24h	0h	2h	5h	24h	0h	2h	5h	24h	0h	2h	5h	24h	0h	2h	5h	24h	taxonomy
19	0	0	0	0	0.651983	1.31115	1.33663	2.23153	0	0	0	0	0	0	0	0	0.651983	1.14601	1.24917	1.61458	0	0	0	0	k__Bacteria; p__Bacteroidetes; c__Bacteroidia; o__Bacteroidales; f__Bacteroidaceae; g__Bacteroides
20	0	0	0	0	0	0	0	0.524541	0	0	0	0	0	0	0	0	0	0	0.279685	0.512638	0	0	0	0	k__Bacteria; p__Bacteroidetes; c__Bacteroidia; o__Bacteroidales; f__Bacteroidaceae; g__Bacteroides
37	0	0	0	0	0	0	0	0.0470146	0	0	0	0	0	0	0	0	0	0	0	0	0	0	0	0	k__Bacteria; p__Bacteroidetes; c__Bacteroidia; o__Bacteroidales; f__Bacteroidaceae; g__Bacteroides
44	0	0	0	0	0	0	0	0.0108155	0	0	0	0	0	0	0	0	0	0	0	0	0	0	0	0	k__Bacteria; p__Bacteroidetes; c__Bacteroidia; o__Bacteroidales; f__Bacteroidaceae; g__Bacteroides
45	0	0	0	0	0	0	0	0.0108155	0	0	0	0	0	0	0	0	0	0	0	0	0	0	0	0	k__Bacteria; p__Bacteroidetes; c__Bacteroidia; o__Bacteroidales; f__Bacteroidaceae; g__Bacteroides
22	0	0	0	0	0	0	0	0	0.0529101	0.184481	0	0.430798	0	0	0	0	0	0	0	0	0.0529101	0	0.25	0	k__Bacteria; p__Bacteroidetes; c__Bacteroidia; o__Bacteroidales; f__Bacteroidaceae; g__Bacteroides
10	0	0	0	0	4.29846	4.39023	3.75062	3.63013	0	0	0	0	0	0	0	0	4.29846	4.15927	4.97975	4.74062	0	0	0	0	k__Bacteria; p__Bacteroidetes; c__Bacteroidia; o__Bacteroidales; f__Bacteroidaceae; g__Bacteroides
15	1.42622	1.86334	1.82109	1.39669	0.0795123	0.321588	0	0.270334	0	0	0	0	1.42622	1.52838	0.550706	1.31711	0.0795123	0	0.797374	0.7185	0	0	0	0	k__Bacteria; p__Bacteroidetes; c__Bacteroidia; o__Bacteroidales; f__Bacteroidaceae; g__Bacteroides
58	0	0	0.111632	0	0	0	0	0	0	0	0	0	0	0	0	0.0980969	0	0	0	0	0	0	0	0	k__Bacteria; p__Bacteroidetes; c__Bacteroidia; o__Bacteroidales; f__Bacteroidaceae; g__Bacteroides; Ambiguous_taxa
59	0	0	0	0	0	0	0	0	0	0	0	0	0	0	0	0	0	0	0	0.0439638	0	0	0	0	k__Bacteria; p__Bacteroidetes; c__Bacteroidia; o__Bacteroidales; f__Bacteroidaceae; g__Bacteroides; Ambiguous_taxa
74	1.72719	1.37001	1.87808	1.34207	0.0029449	0.209262	0.0449236	0.282228	0	0	0	0	1.72719	1.39425	1.8259	1.50764	0.0029449	0.239722	0.208864	0.0227221	0	0	0	0	k__Bacteria; p__Bacteroidetes; c__Bacteroidia; o__Bacteroidales; f__Bacteroidaceae; g__Bacteroides; s__uncultured organism
77	0	0	0	0	1.73224	2.12555	2.96763	2.1543	0	0	0	0	0	0	0	0	1.73224	2.19273	1.97407	2.4474	0	0	0	0	k__Bacteria; p__Bacteroidetes; c__Bacteroidia; o__Bacteroidales; f__Porphyromonadaceae; g__Barnesiella; s__uncultured bacterium
87	1.1052	0.808863	0.960364	0.598102	0	0	0.570325	0	0	0	0	0	1.1052	0.443512	0.547917	0.834379	0	0	0	0.159055	0	0	0	0	k__Bacteria; p__Bacteroidetes; c__Bacteroidia; o__Bacteroidales; f__Porphyromonadaceae; g__Odoribacter; Ambiguous_taxa
89	0.475535	0.49683	0.431959	0.264994	1.13129	1.2127	1.54593	1.48273	1.97339	2.12157	1.93964	1.92358	0.475535	0.301205	0.407688	0.494185	1.13129	1.22241	1.11253	0.827442	1.97339	2.0348	2.19668	1.88318	k__Bacteria; p__Bacteroidetes; c__Bacteroidia; o__Bacteroidales; f__Porphyromonadaceae; g__Parabacteroides
93	0	0	0	0	0	0.158203	0.269542	0.665572	0.130359	0.176701	0.218685	0.165375	0	0	0	0	0	0	0.257028	0.302307	0.130359	0	0.1649	0	k__Bacteria; p__Bacteroidetes; c__Bacteroidia; o__Bacteroidales; f__Porphyromonadaceae; g__Parabacteroides
98	0	0	0	0	0	0	0	0	0	0	0	0	0	0	0	0	0	0	0	0.0340832	0	0	0	0	k__Bacteria; p__Bacteroidetes; c__Bacteroidia; o__Bacteroidales; f__Porphyromonadaceae; g__Parabacteroides; s__uncultured bacterium
117	0	0	0	0	0	0	0	0.0757084	0	0	0	0	0	0	0	0	0	0	0	0	0	0	0	0	k__Bacteria; p__Bacteroidetes; c__Bacteroidia; o__Bacteroidales; f__Prevotellaceae; g__Prevotella 9; s__uncultured organism
121	0	0	0	0	0	0	0	0	0	0	0	0	0	0	0	0	0	0	0	0.0227221	0	0	0	0	k__Bacteria; p__Bacteroidetes; c__Bacteroidia; o__Bacteroidales; f__Prevotellaceae; g__Prevotella 9; s__uncultured organism
130	0	0	0	0	1.14266	2.22825	2.14146	1.89351	0	0	0	0	0	0	0	0	1.14266	2.35255	1.65795	1.54975	0	0	0	0	k__Bacteria; p__Bacteroidetes; c__Bacteroidia; o__Bacteroidales; f__Rikenellaceae; g__Alistipes; Ambiguous_taxa
150	0	0	0	0	0	0	0	0.105783	0	0	0	0	0	0	0	0	0	0	0	0	0	0	0	0	k__Bacteria; p__Firmicutes; c__Bacilli; o__Lactobacillales; f__Streptococcaceae; g__Streptococcus
148	0	0	0	0	0	0	0	0	0	0	0	0	0	0	0	0	0	0	0	0.0879275	0	0	0	0	k__Bacteria; p__Firmicutes; c__Bacilli; o__Lactobacillales; f__Streptococcaceae; g__Streptococcus
152	0	0	0	0	0	0	0	0	0	0	0	0	0	0	0	0	0	0	0	0.0681663	0	0	0	0	k__Bacteria; p__Firmicutes; c__Bacilli; o__Lactobacillales; f__Streptococcaceae; g__Streptococcus
156	0	0	0	0	0	0	0	0.400299	0	0	0	0	0	0	0	0	0	0	0	0.193138	0	0	0	0	k__Bacteria; p__Firmicutes; c__Clostridia; o__Clostridiales; f__Christensenellaceae; g__Christensenellaceae R-7 group
157	0	0	0	0	0.0286	0.167785	0	0	0	0	0	0	0	0	0	0	0.0286	0	0.439901	0.254046	0	0	0	0	k__Bacteria; p__Firmicutes; c__Clostridia; o__Clostridiales; f__Christensenellaceae; g__Christensenellaceae R-7 group
168	0	0	0	0	0	0	0	0.0865239	0	0	0	0	0	0	0	0	0	0	0	0	0	0	0	0	k__Bacteria; p__Firmicutes; c__Clostridia; o__Clostridiales; f__Christensenellaceae; g__Christensenellaceae R-7 group; s__uncultured bacterium
166	0	0	0	0	0	0	0	0	0	0	0	0	0	0	0	0	0	0	0	0.170416	0	0	0	0	k__Bacteria; p__Firmicutes; c__Clostridia; o__Clostridiales; f__Christensenellaceae; g__Christensenellaceae R-7 group; s__uncultured bacterium
170	0	0	0	0	0	0	0	0.0235073	0	0	0	0	0	0	0	0	0	0	0	0	0	0	0	0	k__Bacteria; p__Firmicutes; c__Clostridia; o__Clostridiales; f__Christensenellaceae; g__uncultured; s__uncultured bacterium
171	0	0	0	0	0.0327279	0.253125	0.307691	1.08085	0	0	0	0	0	0	0	0	0.0327279	0.143833	0.602718	0.917863	0	0	0	0	k__Bacteria; p__Firmicutes; c__Clostridia; o__Clostridiales; f__Clostridiaceae 1; g__Clostridium sensu stricto 1
176	2.56508	5.66476	5.1833	4.99901	0	0	0	0	0	0	0	0	2.56508	6.03582	5.03433	4.16445	0	0	0	0	0	0	0	0	k__Bacteria; p__Firmicutes; c__Clostridia; o__Clostridiales; f__Clostridiaceae 1; g__Clostridium sensu stricto 1; s__uncultured organism
194	0	0	0	0	0	0	0	0	0	0	0	0	0	0	0	0	0	0	0	0	0	0	0	0.101317	k__Bacteria; p__Firmicutes; c__Clostridia; o__Clostridiales; f__Lachnospiraceae
202	0	0	0	0	0	0	0	0	0	0	0	0	0	0	0	0	0	0	0	0.363554	0	0	0	0	k__Bacteria; p__Firmicutes; c__Clostridia; o__Clostridiales; f__Lachnospiraceae; g__[Eubacterium] hallii group; s__uncultured bacterium
204	2.73091	2.56119	0	3.01961	1.00055	1.19026	1.7689	1.82956	3.47171	3.55011	3.11261	3.10154	2.73091	1.53571	1.10193	2.68719	1.00055	1.6132	1.59632	1.52954	3.47171	2.76005	2.90223	4.71188	k__Bacteria; p__Firmicutes; c__Clostridia; o__Clostridiales; f__Lachnospiraceae; g__[Eubacterium] rectale group
209	0	0	0	0	0	0	0	0	0	0	0	0	0	0	0	0	0	0	0	0.116398	0	0	0	0	k__Bacteria; p__Firmicutes; c__Clostridia; o__Clostridiales; f__Lachnospiraceae; g__[Eubacterium] ruminantium group; s__uncultured bacterium
211	0	0	0	0	0	0	0	0.11897	0	0	0	0	0	0	0	0	0	0	0.0508518	0	0	0	0	0	k__Bacteria; p__Firmicutes; c__Clostridia; o__Clostridiales; f__Lachnospiraceae; g__[Eubacterium] ventriosum group
210	0	0	0	0	0	0	0	0	1.50961	1.67948	1.65493	0.874492	0	0	0	0	0	0	0	0	1.50961	1.93648	2.09336	2.16827	k__Bacteria; p__Firmicutes; c__Clostridia; o__Clostridiales; f__Lachnospiraceae; g__[Eubacterium] ventriosum group
218	0	0	0	0	0.385246	0.978431	1.72279	1.92347	0	0	0	0	0	0	0	0	0.385246	1.2479	0.845158	1.04997	0	0	0	0	k__Bacteria; p__Firmicutes; c__Clostridia; o__Clostridiales; f__Lachnospiraceae; g__[Ruminococcus] torques group; s__uncultured organism
224	0	0	0.393701	0.841087	0.498711	0.654262	0.423184	0.708922	0	0	0	0	0	0.62703	0.385994	0.62782	0.498711	0.353107	1.01115	0.492484	0	0	0	0.123832	k__Bacteria; p__Firmicutes; c__Clostridia; o__Clostridiales; f__Lachnospiraceae; g__Blautia
223	1.48694	1.50479	0.673462	1.15138	3.50935	3.77351	3.70294	3.94362	3.94827	3.22374	3.7005	2.85403	1.48694	1.15908	0.902756	0.912139	3.50935	3.83139	4.52734	3.51097	3.94827	3.84636	3.69803	3.54067	k__Bacteria; p__Firmicutes; c__Clostridia; o__Clostridiales; f__Lachnospiraceae; g__Blautia
231	0	0	0	0	0	0	0	0	0	0	0	0.0516796	0	0	0	0	0	0.0706215	0.0678024	0	0	0.0619771	0	0	k__Bacteria; p__Firmicutes; c__Clostridia; o__Clostridiales; f__Lachnospiraceae; g__Coprococcus 1; s__uncultured bacterium
236	0	0	0	0	1.23725	1.39011	1.17481	1.44184	0.114528	0.183366	0	0.534655	0	0	0	0.163199	1.23725	1.58215	1.56763	1.20389	0.114528	0.357968	0.177083	0.462637	k__Bacteria; p__Firmicutes; c__Clostridia; o__Clostridiales; f__Lachnospiraceae; g__Dorea; s__uncultured bacterium
254	0	0	0	0	0	0	0	0.0648929	0	0	0	0	0	0	0	0	0	0	0	0	0	0	0	0	k__Bacteria; p__Firmicutes; c__Clostridia; o__Clostridiales; f__Lachnospiraceae; g__Lachnospiraceae NC2004 group; s__uncultured bacterium
258	0	0	0	0	1.72744	2.19217	2.79722	2.33853	0	0	0	0	0	0	0	0	1.72744	2.23918	2.76868	2.0751	0	0	0	0	k__Bacteria; p__Firmicutes; c__Clostridia; o__Clostridiales; f__Lachnospiraceae; g__Lachnospiraceae NK4A136 group; s__uncultured organism
266	0.185273	0.540235	0	0.0911814	0	0	0	0.0973394	0	0	0	0	0.185273	0	0.0964985	0	0	0	0	0	0	0	0	0	k__Bacteria; p__Firmicutes; c__Clostridia; o__Clostridiales; f__Lachnospiraceae; g__Roseburia
268	0.501245	0	0.669792	1.38298	2.87688	4.02898	4.29059	5.58111	0	0	0	0	0.501245	0	0.673496	0	2.87688	3.75439	3.34445	3.82986	0	0	0	0	k__Bacteria; p__Firmicutes; c__Clostridia; o__Clostridiales; f__Lachnospiraceae; g__Roseburia; s__uncultured organism
271	0	0	0	0.0781555	0	0	0	0	0	0	0	0	0	0	0	0	0	0	0	0	0	0	0	0	k__Bacteria; p__Firmicutes; c__Clostridia; o__Clostridiales; f__Lachnospiraceae; g__Tyzzerella 3; s__uncultured bacterium
272	0	0	0	0	0	0	0	0	0.155385	0	0.702521	0.186047	0	0	0	0	0	0	0	0	0.155385	0.496781	0.628333	0.667112	k__Bacteria; p__Firmicutes; c__Clostridia; o__Clostridiales; f__Lachnospiraceae; g__Tyzzerella 4
278	0	0	0	0	0	0	0	0.0973394	1.58761	1.92886	2.11496	1.91969	0	0	0	0	0	0	0.110179	0.123099	1.58761	1.59532	1.92892	1.72654	k__Bacteria; p__Firmicutes; c__Clostridia; o__Clostridiales; f__Peptostreptococcaceae
286	0	0	0	0	0	0	0	0	0	0	0	0	0	0	0	0	0	0	0	0.0290994	0	0	0	0	k__Bacteria; p__Firmicutes; c__Clostridia; o__Clostridiales; f__Ruminococcaceae; g__[Eubacterium] coprostanoligenes group
290	0	0	0	0	0	0	0	0	0	0	0	0	0	0	0	0	0	0	0	0.306748	0	0	0	0	k__Bacteria; p__Firmicutes; c__Clostridia; o__Clostridiales; f__Ruminococcaceae; g__[Eubacterium] coprostanoligenes group; s__uncultured bacterium
307	3.76427	3.21286	3.63507	5.69019	0.551129	0	0.317763	0.86469	0	0	0	0	3.76427	4.38388	5.83196	6.28858	0.551129	0.612525	0.715143	1.06105	0	0	0	0	k__Bacteria; p__Firmicutes; c__Clostridia; o__Clostridiales; f__Ruminococcaceae; g__Faecalibacterium
308	0	0	0	0.843137	0.562085	0.79698	0	1.53816	0	0	0	0	0	0.44905	0.850148	0	0.562085	0.437853	1.02164	0.779382	0	0	0	0	k__Bacteria; p__Firmicutes; c__Clostridia; o__Clostridiales; f__Ruminococcaceae; g__Faecalibacterium
305	12.9998	9.09825	12.2019	13.0822	5.71551	5.79408	5.67263	5.81639	9.66994	12.1962	9.42516	14.3531	12.9998	14.9594	16.6393	14.2556	5.71551	5.74948	5.76882	5.8973	9.66994	9.89287	10.1179	6.3634	k__Bacteria; p__Firmicutes; c__Clostridia; o__Clostridiales; f__Ruminococcaceae; g__Faecalibacterium
311	0	0	0	0	0	0	0	0	0	0	0	0	0	0	0	0	0	0	0	0.0263783	0	0	0	0	k__Bacteria; p__Firmicutes; c__Clostridia; o__Clostridiales; f__Ruminococcaceae; g__Faecalibacterium; s__uncultured bacterium
322	0	0	0	0	0	0	0	0.0999126	0	0	0	0	0	0	0	0	0	0	0	0	0	0	0	0	k__Bacteria; p__Firmicutes; c__Clostridia; o__Clostridiales; f__Ruminococcaceae; g__Ruminiclostridium 9; Ambiguous_taxa
323	0	0	0	0	0	0	0	0	0	0	0	0	0	0	0	0	0	0	0	0.0615493	0	0	0	0	k__Bacteria; p__Firmicutes; c__Clostridia; o__Clostridiales; f__Ruminococcaceae; g__Ruminiclostridium 9; s__uncultured bacterium
326	0	0	0	0	0	0	0	0.0470146	0	0	0	0	0	0	0	0	0	0	0	0	0	0	0	0	k__Bacteria; p__Firmicutes; c__Clostridia; o__Clostridiales; f__Ruminococcaceae; g__Ruminococcaceae NK4A214 group; s__uncultured bacterium
332	0	0	0	0	0	0	0	0.173048	0	0	0	0	0	0	0	0	0	0	0	0	0	0	0	0	k__Bacteria; p__Firmicutes; c__Clostridia; o__Clostridiales; f__Ruminococcaceae; g__Ruminococcaceae UCG-002; s__uncultured bacterium
336	0	0	0	0	0.0353388	0	0.0786164	0.129786	0	0	0	0	0	0	0	0	0.0353388	0	0	0.163799	0	0	0	0.0450298	k__Bacteria; p__Firmicutes; c__Clostridia; o__Clostridiales; f__Ruminococcaceae; g__Ruminococcaceae UCG-003; s__uncultured bacterium
342	0	0	0	0	0.0528414	0.450671	0.269542	0.706021	0	0	0	0	0	0	0	0	0.0528414	0.887481	0.71834	0.879425	0	0	0	0	k__Bacteria; p__Firmicutes; c__Clostridia; o__Clostridiales; f__Ruminococcaceae; g__Ruminococcaceae UCG-005; s__uncultured bacterium
345	0	0	0	0	0	0	0	0	0	0	0	0	0	0	0	0	0	0	0	0.0263783	0	0	0	0	k__Bacteria; p__Firmicutes; c__Clostridia; o__Clostridiales; f__Ruminococcaceae; g__Ruminococcaceae UCG-009; s__uncultured bacterium
350	0.0786563	0.0647249	0	0.104207	0.251995	0.822789	0.787998	1.05028	0.0408838	0	0	0	0.0786563	0.204927	0.138306	0.0784775	0.251995	0.77236	0.620712	0.728935	0.0408838	0	0.0942285	0.387371	k__Bacteria; p__Firmicutes; c__Clostridia; o__Clostridiales; f__Ruminococcaceae; g__Ruminococcaceae UCG-013; s__uncultured bacterium
357	0	0	0	0	1.05004	1.01328	1.0038	1.51872	0	0	0	0	0	0	0	0	1.05004	0.654435	0.979467	0.768212	0	0	0	0	k__Bacteria; p__Firmicutes; c__Clostridia; o__Clostridiales; f__Ruminococcaceae; g__Ruminococcus 1
363	0	0	0	0	0.625307	0.653226	0.597747	0.894942	0	0	0	0	0	0	0	0	0.625307	0.947388	0.51848	0.880495	0	0	0	0	k__Bacteria; p__Firmicutes; c__Clostridia; o__Clostridiales; f__Ruminococcaceae; g__Ruminococcus 2; s__uncultured bacterium
366	0.996475	1.30795	0.511456	1.15054	1.99566	1.76899	2.7144	3.17842	0	0	0	0	0.996475	0.713735	0.93244	0.546833	1.99566	2.28153	2.33216	3.77411	0	0	0	0	k__Bacteria; p__Firmicutes; c__Clostridia; o__Clostridiales; f__Ruminococcaceae; g__Subdoligranulum; s__uncultured bacterium
367	0	0	0	0	0.196868	0.415395	0.557445	0.797729	0	0	0	0	0	0	0	0	0.196868	0.37644	0.53802	0.778743	0	0	0	0	k__Bacteria; p__Firmicutes; c__Clostridia; o__Clostridiales; f__Ruminococcaceae; g__Subdoligranulum; s__uncultured bacterium
368	0	0	0	0	0.0530082	0.321588	0	0.739052	0	0	0	0	0	0	0	0	0.0530082	0	0.39688	0.219819	0	0	0	0	k__Bacteria; p__Firmicutes; c__Clostridia; o__Clostridiales; f__Ruminococcaceae; g__Subdoligranulum; s__uncultured bacterium
370	0	0	0	0	0	0	0	0	0	0	0	0	0	0	0	0.244798	0	0	0	0	0	0	0	0	k__Bacteria; p__Firmicutes; c__Clostridia; o__Clostridiales; f__Ruminococcaceae; g__Subdoligranulum; s__uncultured bacterium
376	0.60427	0.792995	0.50605	0.871427	0.394729	0.65874	0.377523	0.698388	3.07066	2.48612	3.6566	2.91286	0.60427	0.660564	0.391188	0.618243	0.394729	0.523883	0.530539	0.801138	3.07066	3.97227	4.0853	3.80278	k__Bacteria; p__Firmicutes; c__Erysipelotrichia; o__Erysipelotrichales; f__Erysipelotrichaceae; g__Erysipelotrichaceae UCG-003; s__uncultured bacterium
382	0.625956	0.117994	0.532764	1.02519	0	0	0	0	4.69493	5.37999	4.62893	4.98039	0.625956	1.41127	1.43598	1.13367	0	0	0	0	4.69493	4.80447	3.62465	5.08554	k__Bacteria; p__Firmicutes; c__Negativicutes; o__Selenomonadales; f__Acidaminococcaceae; g__Phascolarctobacterium; s__uncultured organism
383	0.0825934	0.0647249	0	0.371813	0.36069	0.46792	0.315032	0.45743	0	0	0	0	0.0825934	0.506606	0.558801	0.558444	0.36069	0.459688	0.217971	0.622095	0	0	0	0	k__Bacteria; p__Firmicutes; c__Negativicutes; o__Selenomonadales; f__Veillonellaceae; g__Dialister; s__uncultured bacterium
387	0	0	0	0	0	0	0	0	0	0	0	0	0	0	0	0	0	0	0	0.0263783	0	0	0	0	k__Bacteria; p__Firmicutes; c__Negativicutes; o__Selenomonadales; f__Veillonellaceae; g__Veillonella
390	0	0	0	0	0	0	0	0	1.66165	1.99536	2.34003	2.04014	0	0	0	0	0	0	0	0	1.66165	1.79874	1.74654	2.7498	k__Bacteria; p__Fusobacteria; c__Fusobacteriia; o__Fusobacteriales; f__Fusobacteriaceae; g__Fusobacterium; Ambiguous_taxa
401	0.0663355	0.177778	0	0.30345	0	0	0	0	0	0	0	0	0.0663355	0	0.135295	0.149599	0	0	0	0	0	0	0	0	k__Bacteria; p__Proteobacteria; c__Betaproteobacteria; o__Burkholderiales; f__Alcaligenaceae; g__Sutterella; Ambiguous_taxa
434	0	0	0	0	0	0	0	0	0	0	0	0	0	0	0	0.163199	0	0	0	0	0	0	0	0	k__Bacteria; p__Proteobacteria; c__Gammaproteobacteria; o__Enterobacteriales; f__Enterobacteriaceae; g__Escherichia-Shigella
6	0.6601	0.462999	0	0.339481	0	0	0	0	0	0	0	0	0.6601	0.148214	0.0964985	0	0	0	0	0	0	0	0	0	k__Bacteria; p__Actinobacteria; c__Actinobacteria; o__Bifidobacteriales; f__Bifidobacteriaceae; g__Bifidobacterium; Ambiguous_taxa
72	4.57825	5.22989	5.13342	4.07054	2.91029	1.90003	2.77227	2.02849	0	0	0	0	4.57825	4.52463	3.79093	4.44546	2.91029	2.70204	1.86598	1.74372	0	0	0	0	k__Bacteria; p__Bacteroidetes; c__Bacteroidia; o__Bacteroidales; f__Bacteroidaceae; g__Bacteroides; s__uncultured organism
91	0	0	0	0	0.370237	0.375481	0.527771	0.259572	0	0	0	0	0	0	0	0	0.370237	0.429752	0.228833	0	0	0	0	0	k__Bacteria; p__Bacteroidetes; c__Bacteroidia; o__Bacteroidales; f__Porphyromonadaceae; g__Parabacteroides
104	0	0	0	0	26.0074	21.5354	18.5233	11.4141	0	0	0	0	0	0	0	0	26.0074	21.076	16.53	14.6358	0	0	0	0	k__Bacteria; p__Bacteroidetes; c__Bacteroidia; o__Bacteroidales; f__Prevotellaceae; g__Prevotella 9; s__uncultured bacterium
105	0	0	0	0	1.89471	0.428591	0	0	0	0	0	0	0	0	0	0	1.89471	1.04357	0.70204	0.589204	0	0	0	0	k__Bacteria; p__Bacteroidetes; c__Bacteroidia; o__Bacteroidales; f__Prevotellaceae; g__Prevotella 9; s__uncultured bacterium
106	0	0	0	0	2.61867	1.44745	0	0	0	0	0	0	0	0	0	0	2.61867	1.37322	0.888177	0	0	0	0	0	k__Bacteria; p__Bacteroidetes; c__Bacteroidia; o__Bacteroidales; f__Prevotellaceae; g__Prevotella 9; s__uncultured bacterium
341	0	0	0	0	0.683521	0	0.27356	0	0	0	0	0	0	0	0	0	0.683521	0	0	0	0	0	0	0	k__Bacteria; p__Firmicutes; c__Clostridia; o__Clostridiales; f__Ruminococcaceae; g__Ruminococcaceae UCG-005; s__uncultured bacterium
408	0	0	0	0	0.480981	0	0	0	0	0	0	0	0	0	0	0	0.480981	0.107875	0	0	0	0	0	0	k__Bacteria; p__Proteobacteria; c__Betaproteobacteria; o__Burkholderiales; f__Alcaligenaceae; g__Sutterella; s__uncultured bacterium
70	3.02522	3.33195	3.66282	3.0428	0.0471184	0.235034	0.168464	0.292018	22.0771	21.6005	20.576	21.4801	3.02522	3.10576	2.77762	2.74163	0.0471184	0	0.0762777	0.305963	22.0771	21.9178	22.7741	24.37	k__Bacteria; p__Bacteroidetes; c__Bacteroidia; o__Bacteroidales; f__Bacteroidaceae; g__Bacteroides; s__uncultured organism
217	0	0	0	0	0	0	0	0	2.38948	1.81902	1.87122	1.94096	0	0	0	0	0	0	0	0.147694	2.38948	2.41321	2.02691	1.46247	k__Bacteria; p__Firmicutes; c__Clostridia; o__Clostridiales; f__Lachnospiraceae; g__[Ruminococcus] torques group
245	0	0	0	0	0.0870833	0	0	0	2.10007	1.72303	1.8547	2.0565	0	0	0	0	0.0870833	0	0	0	2.10007	1.77702	1.04257	3.1379	k__Bacteria; p__Firmicutes; c__Clostridia; o__Clostridiales; f__Lachnospiraceae; g__Lachnospira; s__uncultured bacterium
319	0.0388429	0	0	0	0	0	0	0	0.942612	0.733452	0.577592	0.686553	0.0388429	0	0.0676476	0.230644	0	0	0	0	0.942612	0.37296	0.274836	0.173067	k__Bacteria; p__Firmicutes; c__Clostridia; o__Clostridiales; f__Ruminococcaceae; g__Ruminiclostridium 9
	1. ESV 245 was significantly depleted at 5 h but enriched at 24 h in donor C chilled stools

## Sheet: Table S6
Table S6. Effect of subsampling stools on community composition.
Subject A	degrees of freedom	Sums of squares	F model	R2	P value
sampling fraction	2	425.09	1.9729	0.39673	0.002599
Residuals	6	646.4	0.60327
Subject B	degrees of freedom	Sums of squares	F model	R2	P value
sampling fraction	2	498.9	1.448	0.32554	0.04379
Residuals	6	1033.7	0.67446
Subject C	degrees of freedom	Sums of squares	F model	R2	P value
sampling fraction	2	289.52	1.3386	0.30854	0.06899
Residuals	6	648.83	0.69146
Subjects combined	degrees of freedom	Sums of squares	F model	R2	P value
Subject	2	9408	36.357	0.72646	0.0009998
sampling fraction	2	421.2	1.628	0.03252	0.0002
Subject:sampling fraction	4	792.3	1.531	0.06118	0.0017996
Residuals	18	2328.9	0.17983
