# Supplementary material for: Impact of inter- and intra-individual variation, sample storage and sampling fraction on human stool microbial community profiles
Source: PeerJ. 2019 Jan 11;7:e6172. doi: 10.7717/peerj.6172 (PMC6330951; doi:10.7717/peerj.6172)
Supplement: Supplemental Information 4 — Sample metadata for community composition analysis. [file peerj-07-6172-s004.txt]

	storage	site	subject	subject_visit	storage_groups	norgen	time	sample_date	days_from_start	time_h
PVd-ST-001a-16SV3	1	A	A	1	a	n	a	24-04-17	0	0
PVd-ST-001b-16SV3	1	A	A	1	a	n	a	24-04-17	0	0
PVd-ST-001c-16SV3	1	A	A	1	a	n	a	24-04-17	0	0
PVd-ST-001Ea-16SV3	1	A	A	1	a	n	a	24-04-17	0	0
PVd-ST-001Eb-16SV3	1	A	A	1	a	n	a	24-04-17	0	0
PVd-ST-001Ec-16SV3	1	A	A	1	a	n	a	24-04-17	0	0
PVd-ST-003a-16SV3	9	A	A	1	d	y	a	24-04-17	0	0
PVd-ST-003b-16SV3	9	A	A	1	d	y	a	24-04-17	0	0
PVd-ST-003c-16SV3	9	A	A	1	d	y	a	24-04-17	0	0
PVd-ST-004a-16SV3	1	B	A	1	a	n	a	24-04-17	0	0
PVd-ST-004b-16SV3	1	B	A	1	a	n	a	24-04-17	0	0
PVd-ST-004c-16SV3	1	B	A	1	a	n	a	24-04-17	0	0
PVd-ST-007a-16SV3	1	C	A	1	a	n	a	24-04-17	0	0
PVd-ST-007b-16SV3	1	C	A	1	a	n	a	24-04-17	0	0
PVd-ST-007c-16SV3	1	C	A	1	a	n	a	24-04-17	0	0
PVd-ST-010a-16SV3	3	A	A	1	b	n	b	24-04-17	0	2
PVd-ST-010b-16SV3	3	A	A	1	b	n	b	24-04-17	0	2
PVd-ST-010c-16SV3	3	A	A	1	b	n	b	24-04-17	0	2
PVd-ST-011a-16SV3	6	A	A	1	c	n	b	24-04-17	0	2
PVd-ST-011b-16SV3	6	A	A	1	c	n	b	24-04-17	0	2
PVd-ST-011c-16SV3	6	A	A	1	c	n	b	24-04-17	0	2
PVd-ST-012a-16SV3	10	A	A	1	d	y	b	24-04-17	0	2
PVd-ST-012b-16SV3	10	A	A	1	d	y	b	24-04-17	0	2
PVd-ST-012c-16SV3	10	A	A	1	d	y	b	24-04-17	0	2
PVd-ST-019a-16SV3	4	A	A	1	b	n	c	24-04-17	0	5
PVd-ST-019b-16SV3	4	A	A	1	b	n	c	24-04-17	0	5
PVd-ST-019c-16SV3	4	A	A	1	b	n	c	24-04-17	0	5
PVd-ST-020a-16SV3	7	A	A	1	c	n	c	24-04-17	0	5
PVd-ST-020b-16SV3	7	A	A	1	c	n	c	24-04-17	0	5
PVd-ST-020c-16SV3	7	A	A	1	c	n	c	24-04-17	0	5
PVd-ST-021a-16SV3	11	A	A	1	d	y	c	24-04-17	0	5
PVd-ST-021b-16SV3	11	A	A	1	d	y	c	24-04-17	0	5
PVd-ST-021c-16SV3	11	A	A	1	d	y	c	24-04-17	0	5
PVd-ST-028a-16SV3	5	A	A	1	b	n	d	24-04-17	0	24
PVd-ST-028b-16SV3	5	A	A	1	b	n	d	24-04-17	0	24
PVd-ST-028c-16SV3	5	A	A	1	b	n	d	24-04-17	0	24
PVd-ST-029a-16SV3	8	A	A	1	c	n	d	24-04-17	0	24
PVd-ST-029b-16SV3	8	A	A	1	c	n	d	24-04-17	0	24
PVd-ST-029c-16SV3	8	A	A	1	c	n	d	24-04-17	0	24
PVd-ST-037a-16SV3	1	A	A	2	a	n	a	26-04-17	2	0
PVd-ST-037b-16SV3	1	A	A	2	a	n	a	26-04-17	2	0
PVd-ST-037c-16SV3	1	A	A	2	a	n	a	26-04-17	2	0
PVd-ST-073a-16SV3	1	A	A	3	a	n	a	27-04-17	3	0
PVd-ST-073b-16SV3	1	A	A	3	a	n	a	27-04-17	3	0
PVd-ST-073c-16SV3	1	A	A	3	a	n	a	27-04-17	3	0
PVd-ST-109a-16SV3	1	A	A	4	a	n	a	22-05-17	28	0
PVd-ST-109b-16SV3	1	A	A	4	a	n	a	22-05-17	28	0
PVd-ST-109c-16SV3	1	A	A	4	a	n	a	22-05-17	28	0
PVd-ST-145a-16SV3	1	A	A	5	a	n	a	24-05-17	30	0
PVd-ST-145b-16SV3	1	A	A	5	a	n	a	24-05-17	30	0
PVd-ST-145c-16SV3	1	A	A	5	a	n	a	24-05-17	30	0
PVd-ST-181a-16SV3	1	A	A	6	a	n	a	25-05-17	31	0
PVd-ST-181b-16SV3	1	A	A	6	a	n	a	25-05-17	31	0
PVd-ST-181c-16SV3	1	A	A	6	a	n	a	25-05-17	31	0
PVd-ST-217a-16SV3	1	A	A	7	a	n	a	28-06-17	65	0
PVd-ST-217b-16SV3	1	A	A	7	a	n	a	28-06-17	65	0
PVd-ST-217c-16SV3	1	A	A	7	a	n	a	28-06-17	65	0
PVd-ST-253a-16SV3	1	A	A	8	a	n	a	29-06-17	66	0
PVd-ST-253b-16SV3	1	A	A	8	a	n	a	29-06-17	66	0
PVd-ST-253c-16SV3	1	A	A	8	a	n	a	29-06-17	66	0
PVd-ST-289a-16SV3	1	A	A	9	a	n	a	30-06-17	67	0
PVd-ST-289b-16SV3	1	A	A	9	a	n	a	30-06-17	67	0
PVd-ST-289c-16SV3	1	A	A	9	a	n	a	30-06-17	67	0
PVd-ST-30a-16SV3	12	A	A	1	d	y	d	24-04-17	0	24
PVd-ST-30b-16SV3	12	A	A	1	d	y	d	24-04-17	0	24
PVd-ST-30c-16SV3	12	A	A	1	d	y	d	24-04-17	0	24
PVd-ST-325a-16SV3	1	A	B	3	a	n	a	19-07-17	7	0
PVd-ST-325b-16SV3	1	A	B	3	a	n	a	19-07-17	7	0
PVd-ST-325c-16SV3	1	A	B	3	a	n	a	19-07-17	7	0
PVd-ST-361a-16SV3	1	A	B	1	a	n	a	12-07-17	0	0
PVd-ST-361b-16SV3	1	A	B	1	a	n	a	12-07-17	0	0
PVd-ST-361c-16SV3	1	A	B	1	a	n	a	12-07-17	0	0
PVd-ST-363a-16SV3	9	A	B	1	d	y	a	12-07-17	0	0
PVd-ST-363b-16SV3	9	A	B	1	d	y	a	12-07-17	0	0
PVd-ST-363c-16SV3	9	A	B	1	d	y	a	12-07-17	0	0
PVd-ST-364a-16SV3	1	B	B	1	a	n	a	12-07-17	0	0
PVd-ST-364b-16SV3	1	B	B	1	a	n	a	12-07-17	0	0
PVd-ST-364c-16SV3	1	B	B	1	a	n	a	12-07-17	0	0
PVd-ST-367a-16SV3	1	C	B	1	a	n	a	12-07-17	0	0
PVd-ST-367b-16SV3	1	C	B	1	a	n	a	12-07-17	0	0
PVd-ST-367c-16SV3	1	C	B	1	a	n	a	12-07-17	0	0
PVd-ST-370a-16SV3	3	A	B	1	b	n	b	12-07-17	0	2
PVd-ST-370b-16SV3	3	A	B	1	b	n	b	12-07-17	0	2
PVd-ST-370c-16SV3	3	A	B	1	b	n	b	12-07-17	0	2
PVd-ST-371a-16SV3	6	A	B	1	c	n	b	12-07-17	0	2
PVd-ST-371b-16SV3	6	A	B	1	c	n	b	12-07-17	0	2
PVd-ST-371c-16SV3	6	A	B	1	c	n	b	12-07-17	0	2
PVd-ST-372a-16SV3	10	A	B	1	d	y	b	12-07-17	0	2
PVd-ST-372b-16SV3	10	A	B	1	d	y	b	12-07-17	0	2
PVd-ST-372c-16SV3	10	A	B	1	d	y	b	12-07-17	0	2
PVd-ST-379a-16SV3	4	A	B	1	b	n	c	12-07-17	0	5
PVd-ST-379b-16SV3	4	A	B	1	b	n	c	12-07-17	0	5
PVd-ST-379c-16SV3	4	A	B	1	b	n	c	12-07-17	0	5
PVd-ST-380a-16SV3	7	A	B	1	c	n	c	12-07-17	0	5
PVd-ST-380b-16SV3	7	A	B	1	c	n	c	12-07-17	0	5
PVd-ST-380c-16SV3	7	A	B	1	c	n	c	12-07-17	0	5
PVd-ST-381a-16SV3	11	A	B	1	d	y	c	12-07-17	0	5
PVd-ST-381b-16SV3	11	A	B	1	d	y	c	12-07-17	0	5
PVd-ST-381c-16SV3	11	A	B	1	d	y	c	12-07-17	0	5
PVd-ST-388a-16SV3	5	A	B	1	b	n	d	12-07-17	0	24
PVd-ST-388b-16SV3	5	A	B	1	b	n	d	12-07-17	0	24
PVd-ST-388c-16SV3	5	A	B	1	b	n	d	12-07-17	0	24
PVd-ST-389a-16SV3	8	A	B	1	c	n	d	12-07-17	0	24
PVd-ST-389b-16SV3	8	A	B	1	c	n	d	12-07-17	0	24
PVd-ST-389c-16SV3	8	A	B	1	c	n	d	12-07-17	0	24
PVd-ST-390a-16SV3	12	A	B	1	d	y	d	12-07-17	0	24
PVd-ST-390b-16SV3	12	A	B	1	d	y	d	12-07-17	0	24
PVd-ST-390c-16SV3	12	A	B	1	d	y	d	12-07-17	0	24
PVd-ST-397a-16SV3	1	A	B	2	a	n	a	13-07-17	1	0
PVd-ST-397b-16SV3	1	A	B	2	a	n	a	13-07-17	1	0
PVd-ST-397c-16SV3	1	A	B	2	a	n	a	13-07-17	1	0
PVd-ST-433a-16SV3	1	A	C	1	a	n	a	18-07-17	0	0
PVd-ST-433b-16SV3	1	A	C	1	a	n	a	18-07-17	0	0
PVd-ST-433c-16SV3	1	A	C	1	a	n	a	18-07-17	0	0
PVd-ST-435a-16SV3	9	A	C	1	d	y	a	18-07-17	0	0
PVd-ST-435b-16SV3	9	A	C	1	d	y	a	18-07-17	0	0
PVd-ST-435c-16SV3	9	A	C	1	d	y	a	18-07-17	0	0
PVd-ST-436a-16SV3	1	B	C	1	a	n	a	18-07-17	0	0
PVd-ST-436b-16SV3	1	B	C	1	a	n	a	18-07-17	0	0
PVd-ST-436c-16SV3	1	B	C	1	a	n	a	18-07-17	0	0
PVd-ST-439a-16SV3	1	C	C	1	a	n	a	18-07-17	0	0
PVd-ST-439b-16SV3	1	C	C	1	a	n	a	18-07-17	0	0
PVd-ST-439c-16SV3	1	C	C	1	a	n	a	18-07-17	0	0
PVd-ST-442a-16SV3	3	A	C	1	b	n	b	18-07-17	0	2
PVd-ST-442b-16SV3	3	A	C	1	b	n	b	18-07-17	0	2
PVd-ST-442c-16SV3	3	A	C	1	b	n	b	18-07-17	0	2
PVd-ST-443a-16SV3	6	A	C	1	c	n	b	18-07-17	0	2
PVd-ST-443b-16SV3	6	A	C	1	c	n	b	18-07-17	0	2
PVd-ST-443c-16SV3	6	A	C	1	c	n	b	18-07-17	0	2
PVd-ST-444a-16SV3	10	A	C	1	d	y	b	18-07-17	0	2
PVd-ST-444b-16SV3	10	A	C	1	d	y	b	18-07-17	0	2
PVd-ST-444c-16SV3	10	A	C	1	d	y	b	18-07-17	0	2
PVd-ST-451a-16SV3	4	A	C	1	b	n	c	18-07-17	0	5
PVd-ST-451b-16SV3	4	A	C	1	b	n	c	18-07-17	0	5
PVd-ST-451c-16SV3	4	A	C	1	b	n	c	18-07-17	0	5
PVd-ST-452a-16SV3	7	A	C	1	c	n	c	18-07-17	0	5
PVd-ST-452b-16SV3	7	A	C	1	c	n	c	18-07-17	0	5
PVd-ST-452c-16SV3	7	A	C	1	c	n	c	18-07-17	0	5
PVd-ST-453a-16SV3	11	A	C	1	d	y	c	18-07-17	0	5
PVd-ST-453b-16SV3	11	A	C	1	d	y	c	18-07-17	0	5
PVd-ST-453c-16SV3	11	A	C	1	d	y	c	18-07-17	0	5
PVd-ST-460a-16SV3	5	A	C	1	b	n	d	18-07-17	0	24
PVd-ST-460b-16SV3	5	A	C	1	b	n	d	18-07-17	0	24
PVd-ST-460c-16SV3	5	A	C	1	b	n	d	18-07-17	0	24
PVd-ST-461a-16SV3	8	A	C	1	c	n	d	18-07-17	0	24
PVd-ST-461b-16SV3	8	A	C	1	c	n	d	18-07-17	0	24
PVd-ST-461c-16SV3	8	A	C	1	c	n	d	18-07-17	0	24
PVd-ST-462a-16SV3	12	A	C	1	d	y	d	18-07-17	0	24
PVd-ST-462b-16SV3	12	A	C	1	d	y	d	18-07-17	0	24
PVd-ST-462c-16SV3	12	A	C	1	d	y	d	18-07-17	0	24
PVd-ST-469a-16SV3	1	A	C	2	a	n	a	19-07-17	1	0
PVd-ST-469b-16SV3	1	A	C	2	a	n	a	19-07-17	1	0
PVd-ST-469c-16SV3	1	A	C	2	a	n	a	19-07-17	1	0
PVd-ST-505a-16SV3	1	A	C	3	a	n	a	20-07-17	2	0
PVd-ST-505b-16SV3	1	A	C	3	a	n	a	20-07-17	2	0
PVd-ST-505c-16SV3	1	A	C	3	a	n	a	20-07-17	2	0
PVd-ST-541a-16SV3	1	A	C	4	a	n	a	08-08-17	21	0
PVd-ST-541b-16SV3	1	A	C	4	a	n	a	08-08-17	21	0
PVd-ST-541c-16SV3	1	A	C	4	a	n	a	08-08-17	21	0
PVd-ST-577a-16SV3	1	A	C	5	a	n	a	09-08-17	22	0
PVd-ST-577b-16SV3	1	A	C	5	a	n	a	09-08-17	22	0
PVd-ST-577c-16SV3	1	A	C	5	a	n	a	09-08-17	22	0
PVd-ST-613a-16SV3	1	A	C	6	a	n	a	10-08-17	23	0
PVd-ST-613b-16SV3	1	A	C	6	a	n	a	10-08-17	23	0
PVd-ST-613c-16SV3	1	A	C	6	a	n	a	10-08-17	23	0
PVd-ST-649a-16SV3	1	A	B	4	a	n	a	29-08-17	48	0
PVd-ST-649b-16SV3	1	A	B	4	a	n	a	29-08-17	48	0
PVd-ST-649c-16SV3	1	A	B	4	a	n	a	29-08-17	48	0
PVd-ST-685a-16SV3	1	A	B	5	a	n	a	31-08-17	50	0
PVd-ST-685b-16SV3	1	A	B	5	a	n	a	31-08-17	50	0
PVd-ST-685c-16SV3	1	A	B	5	a	n	a	31-08-17	50	0
PVd-ST-721a-16SV3	1	A	B	6	a	n	a	01-09-17	51	0
PVd-ST-721b-16SV3	1	A	B	6	a	n	a	01-09-17	51	0
PVd-ST-721c-16SV3	1	A	B	6	a	n	a	01-09-17	51	0
PVd-ST-757a-16SV3	1	A	C	7	a	n	a	12-09-17	56	0
PVd-ST-757b-16SV3	1	A	C	7	a	n	a	12-09-17	56	0
PVd-ST-757c-16SV3	1	A	C	7	a	n	a	12-09-17	56	0
PVd-ST-793a-16SV3	1	A	C	8	a	n	a	13-09-17	57	0
PVd-ST-793b-16SV3	1	A	C	8	a	n	a	13-09-17	57	0
PVd-ST-793c-16SV3	1	A	C	8	a	n	a	13-09-17	57	0
PVd-ST-829a-16SV3	1	A	C	9	a	n	a	14-09-17	58	0
PVd-ST-829b-16SV3	1	A	C	9	a	n	a	14-09-17	58	0
PVd-ST-829c-16SV3	1	A	C	9	a	n	a	14-09-17	58	0
PVd-ST-865a-16SV3	1	A	B	7	a	n	a	19-09-17	69	0
PVd-ST-865b-16SV3	1	A	B	7	a	n	a	19-09-17	69	0
PVd-ST-865c-16SV3	1	A	B	7	a	n	a	19-09-17	69	0
PVd-ST-901a-16SV3	1	A	B	8	a	n	a	20-09-17	70	0
PVd-ST-901b-16SV3	1	A	B	8	a	n	a	20-09-17	70	0
PVd-ST-901c-16SV3	1	A	B	8	a	n	a	20-09-17	70	0
PVd-ST-937a-16SV3	1	A	B	9	a	n	a	22-09-17	72	0
PVd-ST-937b-16SV3	1	A	B	9	a	n	a	22-09-17	72	0
PVd-ST-937c-16SV3	1	A	B	9	a	n	a	22-09-17	72	0
